# Supplementary material for: Uncovering the diversity in the Amazophrynella minuta complex: integrative taxonomy reveals a new species of Amazophrynella (Anura, Bufonidae) from southern Peru
Source: Zookeys. 2016 Feb 15;(563):43–71. doi: 10.3897/zookeys.563.6084 (PMC4797212; doi:10.3897/zookeys.563.6084)
Supplement: XML Treatment for Amazophrynella javierbustamantei [file zookeys.563.6084-treatment1.xml]

<!DOCTYPE tp:taxon-treatment
  PUBLIC "-//TaxonX//DTD Taxonomic Treatment Publishing DTD v0 20100105//EN" "tax-treatment-NSO.dtd">
<tp:taxon-treatment xmlns:tp="http://www.plazi.org/taxpub"><tp:treatment-meta><kwd-group><label>Taxon classification</label><kwd><named-content content-type="kingdom">Animalia</named-content></kwd><kwd><named-content content-type="order">Anura</named-content></kwd><kwd><named-content content-type="family">Bufonidae</named-content></kwd></kwd-group><mixed-citation publication-type="journal"><person-group><name><surname>Rojas</surname><given-names>Rommel R.</given-names></name><name><surname>Chaparro</surname><given-names>Juan C.</given-names></name><name><surname>Carvalho</surname><given-names>Vinícius Tadeu De</given-names></name><name><surname>Ávila</surname><given-names>Robson W.</given-names></name><name><surname>Farias</surname><given-names>Izeni Pires</given-names></name><name><surname>Hrbek</surname><given-names>Tomas</given-names></name><name><surname>Gordo</surname><given-names>Marcelo</given-names></name></person-group><article-title>Uncovering the diversity in the <italic><tp:taxon-name><tp:taxon-name-part taxon-name-part-type="genus">Amazophrynella</tp:taxon-name-part> <tp:taxon-name-part taxon-name-part-type="species">minuta</tp:taxon-name-part></tp:taxon-name></italic> complex: integrative taxonomy reveals a new species of <italic><tp:taxon-name><tp:taxon-name-part taxon-name-part-type="genus">Amazophrynella</tp:taxon-name-part></tp:taxon-name></italic> (<tp:taxon-name><tp:taxon-name-part taxon-name-part-type="order">Anura</tp:taxon-name-part></tp:taxon-name>, <tp:taxon-name><tp:taxon-name-part taxon-name-part-type="family">Bufonidae</tp:taxon-name-part></tp:taxon-name>) from southern Peru</article-title><source>Zookeys</source><day>15</day><month>2</month><year>2016</year><volume>2016</volume><issue>563</issue><fpage>43</fpage><lpage>71</lpage><pub-id pub-id-type="doi">10.3897/zookeys.563.6084</pub-id></mixed-citation></tp:treatment-meta><tp:nomenclature><tp:taxon-name>
              <tp:taxon-name-part taxon-name-part-type="genus">Amazophrynella</tp:taxon-name-part>
              <tp:taxon-name-part taxon-name-part-type="species">javierbustamantei</tp:taxon-name-part>
              <object-id xmlns:xlink="http://www.w3.org/1999/xlink" content-type="zoobank" xlink:type="simple">http://zoobank.org/A946B949-1D1F-4FF5-B722-0B33435EE610</object-id>
            </tp:taxon-name><tp:taxon-status xmlns:xlink="http://www.w3.org/1999/xlink" xlink:type="simple">sp. n.</tp:taxon-status></tp:nomenclature><tp:treatment-sec sec-type="Holotype"><title>Holotype</title><p>(Fig. <xref ref-type="fig" rid="F4">4</xref>). <abbrev xmlns:xlink="http://www.w3.org/1999/xlink" content-type="institution" xlink:title="Museo de Historia Natural del Cusco, Universidad Nacional de San Antonio Abad del Cusco" xlink:type="simple">MHNC</abbrev> 8331 (Genbank <italic>16S rRNA</italic>: <ext-link xmlns:xlink="http://www.w3.org/1999/xlink" ext-link-type="gen" xlink:href="KR905184" xlink:type="simple">KR905184</ext-link>). Adult male, collected at Quebrada Guacamayo (<named-content xmlns:xlink="http://www.w3.org/1999/xlink" content-type="dwc:verbatimCoordinates" xlink:type="simple">12°54'24.5"S; 69°59'32.7"W</named-content>, 215 m a.s.l.) km 105 of the highway Puerto Maldonado–Cusco City, District Inambari, Province Tambopata, Department Madre de Dios, Peru, on 27 October 2009 by Juan C. Chaparro and Oscar Quispe.</p><fig id="F4" position="float" orientation="portrait"><label>Figure 4.</label><caption><p>Holotype of <italic><tp:taxon-name><tp:taxon-name-part taxon-name-part-type="genus">Amazophrynella</tp:taxon-name-part> <tp:taxon-name-part taxon-name-part-type="species">javierbustamantei</tp:taxon-name-part></tp:taxon-name></italic> sp. n. (<abbrev xmlns:xlink="http://www.w3.org/1999/xlink" content-type="institution" xlink:title="Museo de Historia Natural del Cusco, Universidad Nacional de San Antonio Abad del Cusco" xlink:type="simple">MHNC</abbrev> 8331); <bold>A</bold> dorsal view <bold>B</bold> ventral view <bold>C</bold> dorsolateral view <bold>D</bold> right hand <bold>E</bold> right foot.</p></caption><graphic xmlns:xlink="http://www.w3.org/1999/xlink" xlink:href="zookeys-563-043-g004.jpg" position="float" orientation="portrait" xlink:type="simple" id="oo_77882.jpg"/></fig><!--PageBreak--></tp:treatment-sec><tp:treatment-sec sec-type="Paratypes"><title>Paratypes</title><p>(Fig. <xref ref-type="fig" rid="F5">5</xref>). Twenty-two specimens (males= 09, females= 13). <abbrev xmlns:xlink="http://www.w3.org/1999/xlink" content-type="institution" xlink:title="Museo de Historia Natural del Cusco, Universidad Nacional de San Antonio Abad del Cusco" xlink:type="simple">MHNC</abbrev> 8363, <abbrev xmlns:xlink="http://www.w3.org/1999/xlink" content-type="institution" xlink:title="Museo de Historia Natural del Cusco, Universidad Nacional de San Antonio Abad del Cusco" xlink:type="simple">MHNC</abbrev> 8245, <abbrev xmlns:xlink="http://www.w3.org/1999/xlink" content-type="institution" xlink:title="Museo de Historia Natural del Cusco, Universidad Nacional de San Antonio Abad del Cusco" xlink:type="simple">MHNC</abbrev> 8238, adult males, <abbrev xmlns:xlink="http://www.w3.org/1999/xlink" content-type="institution" xlink:title="Museo de Historia Natural del Cusco, Universidad Nacional de San Antonio Abad del Cusco" xlink:type="simple">MHNC</abbrev> 8316, <abbrev xmlns:xlink="http://www.w3.org/1999/xlink" content-type="institution" xlink:title="Museo de Historia Natural del Cusco, Universidad Nacional de San Antonio Abad del Cusco" xlink:type="simple">MHNC</abbrev> 8484, <abbrev xmlns:xlink="http://www.w3.org/1999/xlink" content-type="institution" xlink:title="Museo de Historia Natural del Cusco, Universidad Nacional de San Antonio Abad del Cusco" xlink:type="simple">MHNC</abbrev> 8362, <abbrev xmlns:xlink="http://www.w3.org/1999/xlink" content-type="institution" xlink:title="Museo de Historia Natural del Cusco, Universidad Nacional de San Antonio Abad del Cusco" xlink:type="simple">MHNC</abbrev> 8354, adult females, collected with the holotype (<named-content xmlns:xlink="http://www.w3.org/1999/xlink" content-type="dwc:verbatimCoordinates" xlink:type="simple">12°28'25"S, 69°12'36"W</named-content>, 205 m a.s.l.). <abbrev xmlns:xlink="http://www.w3.org/1999/xlink" content-type="institution" xlink:title="Museo de Historia Natural del Cusco, Universidad Nacional de San Antonio Abad del Cusco" xlink:type="simple">MHNC</abbrev> 11001, adult male, <abbrev xmlns:xlink="http://www.w3.org/1999/xlink" content-type="institution" xlink:title="Museo de Historia Natural del Cusco, Universidad Nacional de San Antonio Abad del Cusco" xlink:type="simple">MHNC</abbrev> 11002, <abbrev xmlns:xlink="http://www.w3.org/1999/xlink" content-type="institution" xlink:title="Museo de Historia Natural del Cusco, Universidad Nacional de San Antonio Abad del Cusco" xlink:type="simple">MHNC</abbrev> 11003, <abbrev xmlns:xlink="http://www.w3.org/1999/xlink" content-type="institution" xlink:title="Museo de Historia Natural del Cusco, Universidad Nacional de San Antonio Abad del Cusco" xlink:type="simple">MHNC</abbrev> 11004, adult females collected by E. Aguilar on 17 May 2009, from La Pampa km 107 highway Puerto Maldonado–Cusco City, Department Madre de Dios (<named-content xmlns:xlink="http://www.w3.org/1999/xlink" content-type="dwc:verbatimCoordinates" xlink:type="simple">12°40'14.14"S, 72°27'30"W</named-content>, 250 m a.s.l.). <abbrev xmlns:xlink="http://www.w3.org/1999/xlink" content-type="institution" xlink:title="Museo de Historia Natural de la Universidad Nacional Mayor de San Marcos" xlink:type="simple">MHNSM</abbrev> 17993, adult male collected by A. Angulo in 1999; from Province Manu, locality of Inambari, Department Madre de Dios (<named-content xmlns:xlink="http://www.w3.org/1999/xlink" content-type="dwc:verbatimCoordinates" xlink:type="simple">13°02'29.28"S, 70°22'46.65"W</named-content>, 306 m a.s.l.). <abbrev xmlns:xlink="http://www.w3.org/1999/xlink" content-type="institution" xlink:title="Museo de Historia Natural de la Universidad Nacional Mayor de San Marcos" xlink:type="simple">MHNSM</abbrev> <!--PageBreak--><!--PageBreak--><!--PageBreak--><!--PageBreak-->25651, adult female, collected by D. Rodriguez on April 2007, from Province La Convención, locality of Camana, Department Cusco (<named-content xmlns:xlink="http://www.w3.org/1999/xlink" content-type="dwc:verbatimCoordinates" xlink:type="simple">12°05'9.25”S, 73°03'2.61”W</named-content>, 680 m a.s.l.). <abbrev xmlns:xlink="http://www.w3.org/1999/xlink" content-type="institution" xlink:title="Museo de Historia Natural del Cusco, Universidad Nacional de San Antonio Abad del Cusco" xlink:type="simple">MHNC</abbrev> 9939, <abbrev xmlns:xlink="http://www.w3.org/1999/xlink" content-type="institution" xlink:title="Museo de Historia Natural del Cusco, Universidad Nacional de San Antonio Abad del Cusco" xlink:type="simple">MHNC</abbrev> 9940, adult females, collected by J. Delgado on 17 January 2010 from Province La Convención, locality of Mapi, Department Cusco (<named-content xmlns:xlink="http://www.w3.org/1999/xlink" content-type="dwc:verbatimCoordinates" xlink:type="simple">11°31'19.17”S, 73°28'29.83”W</named-content>, 708 m a.s.l.). <abbrev xmlns:xlink="http://www.w3.org/1999/xlink" content-type="institution" xlink:title="Museo de Historia Natural del Cusco, Universidad Nacional de San Antonio Abad del Cusco" xlink:type="simple">MHNC</abbrev> 9387, adult male, collected by G. Estrada on 21 January 2010, from locality of Tambo Poyeni near Quebrada Mayapo, Department Junin (<named-content xmlns:xlink="http://www.w3.org/1999/xlink" content-type="dwc:verbatimCoordinates" xlink:type="simple">11°19'29.9”S, 73°32'16.7"W</named-content>, 388 m a.s.l.). <abbrev xmlns:xlink="http://www.w3.org/1999/xlink" content-type="institution" xlink:title="Museo de Historia Natural del Cusco, Universidad Nacional de San Antonio Abad del Cusco" xlink:type="simple">MHNC</abbrev> 9754, <abbrev xmlns:xlink="http://www.w3.org/1999/xlink" content-type="institution" xlink:title="Museo de Historia Natural del Cusco, Universidad Nacional de San Antonio Abad del Cusco" xlink:type="simple">MHNC</abbrev> 9756, adult males, <abbrev xmlns:xlink="http://www.w3.org/1999/xlink" content-type="institution" xlink:title="Museo de Historia Natural del Cusco, Universidad Nacional de San Antonio Abad del Cusco" xlink:type="simple">MHNC</abbrev> 9626 , <abbrev xmlns:xlink="http://www.w3.org/1999/xlink" content-type="institution" xlink:title="Museo de Historia Natural del Cusco, Universidad Nacional de San Antonio Abad del Cusco" xlink:type="simple">MHNC</abbrev> 9679, <abbrev xmlns:xlink="http://www.w3.org/1999/xlink" content-type="institution" xlink:title="Museo de Historia Natural del Cusco, Universidad Nacional de San Antonio Abad del Cusco" xlink:type="simple">MHNC</abbrev> 9680, <abbrev xmlns:xlink="http://www.w3.org/1999/xlink" content-type="institution" xlink:title="Museo de Historia Natural del Cusco, Universidad Nacional de San Antonio Abad del Cusco" xlink:type="simple">MHNC</abbrev> 9757, adult females, collected by A. Pari on January 2010, from locality of Tsoroja, Department Junin (<named-content xmlns:xlink="http://www.w3.org/1999/xlink" content-type="dwc:verbatimCoordinates" xlink:type="simple">11°18'56.06”S, 73°32'32.11”W</named-content>, 399 m a.s.l. and <named-content xmlns:xlink="http://www.w3.org/1999/xlink" content-type="dwc:verbatimCoordinates" xlink:type="simple">11°23'14.50”S , 73°29'43.00”W</named-content>, 450 m a.s.l.).</p><fig id="F5" position="float" orientation="portrait"><label>Figure 5.</label><caption><p>Dorsal and ventral view of some Paratypes of <italic><tp:taxon-name><tp:taxon-name-part taxon-name-part-type="genus">Amazophrynella</tp:taxon-name-part> <tp:taxon-name-part taxon-name-part-type="species">javierbustamantei</tp:taxon-name-part></tp:taxon-name></italic> sp. n. Adult males (<abbrev xmlns:xlink="http://www.w3.org/1999/xlink" content-type="institution" xlink:title="Museo de Historia Natural del Cusco, Universidad Nacional de San Antonio Abad del Cusco" xlink:type="simple">MHNC</abbrev> 8245: <abbrev xmlns:xlink="http://www.w3.org/1999/xlink" xlink:title="snout-vent length" xlink:type="simple">SVL</abbrev> 13.6 mm; <abbrev xmlns:xlink="http://www.w3.org/1999/xlink" content-type="institution" xlink:title="Museo de Historia Natural de la Universidad Nacional Mayor de San Marcos" xlink:type="simple">MHNSM</abbrev> 31255: <abbrev xmlns:xlink="http://www.w3.org/1999/xlink" xlink:title="snout-vent length" xlink:type="simple">SVL</abbrev> 15.9 mm; <abbrev xmlns:xlink="http://www.w3.org/1999/xlink" content-type="institution" xlink:title="Museo de Historia Natural de la Universidad Nacional Mayor de San Marcos" xlink:type="simple">MHNSM</abbrev>: 17993 <abbrev xmlns:xlink="http://www.w3.org/1999/xlink" xlink:title="snout-vent length" xlink:type="simple">SVL</abbrev> 14.2 mm; Adult females (<abbrev xmlns:xlink="http://www.w3.org/1999/xlink" content-type="institution" xlink:title="Museo de Historia Natural del Cusco, Universidad Nacional de San Antonio Abad del Cusco" xlink:type="simple">MHNC</abbrev> 11002: <abbrev xmlns:xlink="http://www.w3.org/1999/xlink" xlink:title="snout-vent length" xlink:type="simple">SVL</abbrev> 17.2 mm, <abbrev xmlns:xlink="http://www.w3.org/1999/xlink" content-type="institution" xlink:title="Museo de Historia Natural del Cusco, Universidad Nacional de San Antonio Abad del Cusco" xlink:type="simple">MHNC</abbrev> 9739: <abbrev xmlns:xlink="http://www.w3.org/1999/xlink" xlink:title="snout-vent length" xlink:type="simple">SVL</abbrev> 21.5, <abbrev xmlns:xlink="http://www.w3.org/1999/xlink" content-type="institution" xlink:title="Museo de Historia Natural del Cusco, Universidad Nacional de San Antonio Abad del Cusco" xlink:type="simple">MHNC</abbrev> 8362: <abbrev xmlns:xlink="http://www.w3.org/1999/xlink" xlink:title="snout-vent length" xlink:type="simple">SVL</abbrev> 18.0 mm).</p></caption><graphic xmlns:xlink="http://www.w3.org/1999/xlink" xlink:href="zookeys-563-043-g005.jpg" position="float" orientation="portrait" xlink:type="simple" id="oo_77884.jpg"/></fig></tp:treatment-sec><tp:treatment-sec sec-type="Diagnosis"><title>Diagnosis.</title><p>The new species is part of <italic><tp:taxon-name><tp:taxon-name-part taxon-name-part-type="genus">Amazophrynella</tp:taxon-name-part></tp:taxon-name></italic> based on molecular phylogenetic relationships (Fig. <xref ref-type="fig" rid="F1">1</xref>) and morphological synapomorphies (<xref ref-type="bibr" rid="B24">Fouquet et al. 2012a</xref>).</p><p>
              <italic><tp:taxon-name><tp:taxon-name-part taxon-name-part-type="genus">Amazophrynella</tp:taxon-name-part> <tp:taxon-name-part taxon-name-part-type="species">javierbustamantei</tp:taxon-name-part></tp:taxon-name></italic> sp. n. is characterized by: (1) skin on dorsum tuberculate, with many subconical tubercles disperse on arms, legs, head and body; ventral skin coarsely areolate, throat and chest aerolate; (2) tympanic membrane and tympanic annulus not apparent through the skin; (3) snout long, subacuminated, protruding in lateral views; (4) upper eyelid with smaller tubercles, cranial crests absent; (5) dentigerous process of vomers absent; (6) vocal sac, vocal slits and nuptial pads absent; (7) finger I shorter than finger II, tips of digits rounded; (8) fingers lacking lateral fringes; (9) ulnar tubercles present; (10) heel bearing eight or more small low tubercles, tarsus with small tubercles and lack of folds; (11) plantar surfaces of feet bearing one metatarsal tubercle, the inner 2.5x larger than the outer, outer subconical; supernumerary plantar tubercles round and low; (12) toes lacking lateral fringes; webbing basal; toe III equal than toe V, tips of digits rounded; (13) dorsally is dark brown to light brown, and gray to black in some, ventrally, cream with yellow to orange marks, with <!--PageBreak--><!--PageBreak--><!--PageBreak-->black to dark brown spots; (14) <abbrev xmlns:xlink="http://www.w3.org/1999/xlink" xlink:title="snout-vent length" xlink:type="simple">SVL</abbrev> 16.39–22.25 mm in females, 12.79–16.42mm in males; (15) hand length is the greatest of all species of <italic><tp:taxon-name><tp:taxon-name-part taxon-name-part-type="genus">Amazophrynella</tp:taxon-name-part></tp:taxon-name></italic>: 3.6 mm in males (n= 26) and 4.6 mm in females (n=20), see Fig. <xref ref-type="fig" rid="F3">3</xref>; (16) thirteen molecular autapomorphies in the 16S rDNA gene.</p></tp:treatment-sec><tp:treatment-sec sec-type="Comparison with other species"><title>Comparison with other species.</title><p>
              <italic><tp:taxon-name><tp:taxon-name-part taxon-name-part-type="genus">Amazophrynella</tp:taxon-name-part> <tp:taxon-name-part taxon-name-part-type="species">javierbustamantei</tp:taxon-name-part></tp:taxon-name></italic> sp. n. (Figs <xref ref-type="fig" rid="F4">4</xref>, <xref ref-type="fig" rid="F5">5</xref>, <xref ref-type="fig" rid="F6">6</xref>) differs in the following character states (states of other species in parentheses). From <italic><tp:taxon-name><tp:taxon-name-part taxon-name-part-type="genus">Amazophrynella</tp:taxon-name-part> <tp:taxon-name-part taxon-name-part-type="species">minuta</tp:taxon-name-part></tp:taxon-name></italic> (Fig. <xref ref-type="fig" rid="F6">6A</xref>) by having body skin texture tuberculate (roughly granular); relative abundance of spiny granules on the forelimbs (prickly warty skin on axillary region of the forelimbs); absence of large warts on dorsum (presence of large warts); throat and chest cream-grayish (light brown); posterior side of belly color pale orange yellowish with tiny rounded black or dark brown spots (throat and the whole belly intensely orange yellowish); tiny rounded black spots covering the belly (irregular black ocelli or blotches); metatarsal tubercle rounded (oval). From <italic><tp:taxon-name><tp:taxon-name-part taxon-name-part-type="genus">Amazophrynella</tp:taxon-name-part> <tp:taxon-name-part taxon-name-part-type="species">bokermanni</tp:taxon-name-part></tp:taxon-name></italic> (Fig. <xref ref-type="fig" rid="F6">6B</xref>) relative size of fingers, with finger I shorter than II (I&gt;II); snout vent length smaller in males (15.8 mm) and females (22.25 mm) (<italic><tp:taxon-name><tp:taxon-name-part taxon-name-part-type="genus">Amazophrynella</tp:taxon-name-part> <tp:taxon-name-part taxon-name-part-type="species">bokermanni</tp:taxon-name-part></tp:taxon-name></italic> with maximum 22 mm <abbrev xmlns:xlink="http://www.w3.org/1999/xlink" xlink:title="snout-vent length" xlink:type="simple">SVL</abbrev> in males and 28 mm <abbrev xmlns:xlink="http://www.w3.org/1999/xlink" xlink:title="snout-vent length" xlink:type="simple">SVL</abbrev> in females, see <xref ref-type="bibr" rid="B35">Izecksohn 1993</xref>); smaller snout in males, with 2.2 mm <abbrev xmlns:xlink="http://www.w3.org/1999/xlink" xlink:title="snout length" xlink:type="simple">SL</abbrev>, n = 26 (2.7 mm <abbrev xmlns:xlink="http://www.w3.org/1999/xlink" xlink:title="snout length" xlink:type="simple">SL</abbrev>, n = 5; see Table <xref ref-type="table" rid="T1">1</xref>); posterior side of belly color pale orange yellowish with tiny rounded black or dark brown spots (white coloration with small black dots). From to <italic><tp:taxon-name><tp:taxon-name-part taxon-name-part-type="genus">Amazophrynella</tp:taxon-name-part> <tp:taxon-name-part taxon-name-part-type="species">vote</tp:taxon-name-part></tp:taxon-name></italic> (Fig. <xref ref-type="fig" rid="F6">6C</xref>) snout subacuminated in dorsal view (rounded); posterior side of belly color pale orange yellowish with tiny rounded black or dark brown spots (ventral color pattern reddish brown, with presence of small white dots). From <italic><tp:taxon-name><tp:taxon-name-part taxon-name-part-type="genus">Amazophrynella</tp:taxon-name-part> <tp:taxon-name-part taxon-name-part-type="species">manaos</tp:taxon-name-part></tp:taxon-name></italic> (Fig. <xref ref-type="fig" rid="F6">6D</xref>) snout subacuminated (snout truncate); dorsal skin finely granular (dorsal surfaces granular); throat and chest grayish (dark coloration); posterior side of belly color pale orange yellowish with tiny rounded black spots (venter cream with black spots or stripes). From to <italic><tp:taxon-name><tp:taxon-name-part taxon-name-part-type="genus">Amazophrynella</tp:taxon-name-part> <tp:taxon-name-part taxon-name-part-type="species">matses</tp:taxon-name-part></tp:taxon-name></italic> (Fig. <xref ref-type="fig" rid="F6">6E</xref>) snout subacuminated (snout slightly truncate), edges of nasal protrusion not dilated (dilated in ventral view); shape of palmar tubercle rounded (palmar tubercles elliptical); finger tips unexpanded (expanded), rounded tiny black spots covering the belly (medium-sized black ocelli or streaks); coloration of the belly pale yellow (belly completely yellow). From <italic><tp:taxon-name><tp:taxon-name-part taxon-name-part-type="genus">Amazophrynella</tp:taxon-name-part> <tp:taxon-name-part taxon-name-part-type="species">amazonicola</tp:taxon-name-part></tp:taxon-name></italic> (Fig. <xref ref-type="fig" rid="F6">6F</xref>) by the absence of small triangular protrusion on the tip of the snout in both dorsal and ventral views (presence); body surface granular (finely granular), dorsum uncovered with medium-sized granules scattered irregularly (covered with medium-sized granules scattered irregularly); posterior side of belly color pale orange yellowish with tiny rounded black or dark brown spots (orange yellowish with dark red and brown blotches).</p><fig id="F6" position="float" orientation="portrait"><label>Figure 6.</label><caption><p>Dorsal and ventral morphological comparison between the <italic><tp:taxon-name><tp:taxon-name-part taxon-name-part-type="genus">Amazophrynella</tp:taxon-name-part></tp:taxon-name></italic> spp. (Unvoucher specimens): <bold>A</bold> <italic><tp:taxon-name><tp:taxon-name-part taxon-name-part-type="genus">Amazophrynella</tp:taxon-name-part> <tp:taxon-name-part taxon-name-part-type="species">javierbustamantei</tp:taxon-name-part></tp:taxon-name></italic> sp. n. <bold>B</bold> <italic><tp:taxon-name><tp:taxon-name-part taxon-name-part-type="genus">Amazophrynella</tp:taxon-name-part> <tp:taxon-name-part taxon-name-part-type="species">minuta</tp:taxon-name-part></tp:taxon-name></italic> <bold>C</bold> <italic><tp:taxon-name><tp:taxon-name-part taxon-name-part-type="genus">Amazophrynella</tp:taxon-name-part> <tp:taxon-name-part taxon-name-part-type="species">bokermanni</tp:taxon-name-part></tp:taxon-name></italic> <bold>D</bold> <italic><tp:taxon-name><tp:taxon-name-part taxon-name-part-type="genus">Amazophrynella</tp:taxon-name-part> <tp:taxon-name-part taxon-name-part-type="species">vote</tp:taxon-name-part></tp:taxon-name></italic> <bold>E</bold> <italic><tp:taxon-name><tp:taxon-name-part taxon-name-part-type="genus">Amazophrynella</tp:taxon-name-part> <tp:taxon-name-part taxon-name-part-type="species">manaos</tp:taxon-name-part></tp:taxon-name></italic> <bold>F</bold> <italic><tp:taxon-name><tp:taxon-name-part taxon-name-part-type="genus">Amazophrynella</tp:taxon-name-part> <tp:taxon-name-part taxon-name-part-type="species">matses</tp:taxon-name-part></tp:taxon-name></italic> <bold>G</bold> <italic><tp:taxon-name><tp:taxon-name-part taxon-name-part-type="genus">Amazophrynella</tp:taxon-name-part> <tp:taxon-name-part taxon-name-part-type="species">amazonicola</tp:taxon-name-part></tp:taxon-name></italic>.</p></caption><graphic xmlns:xlink="http://www.w3.org/1999/xlink" xlink:href="zookeys-563-043-g006.jpg" position="float" orientation="portrait" xlink:type="simple" id="oo_77885.jpg"/></fig></tp:treatment-sec><tp:treatment-sec sec-type="Description of the holotype"><title>Description of the holotype.</title><p>Body slender, head triangular, slightly longer than wide; head length 35.5% of <abbrev xmlns:xlink="http://www.w3.org/1999/xlink" xlink:title="snout-vent length" xlink:type="simple">SVL</abbrev>, head width 30.9% of <abbrev xmlns:xlink="http://www.w3.org/1999/xlink" xlink:title="snout-vent length" xlink:type="simple">SVL</abbrev>. Snout long, subacuminate in dorsal view, protruding in lateral view; <italic>canthus rostralis</italic> straight and loreal region vertical; without papilla; snout length 39.0% of head length; tympanic membrane and tympanic annulus not apparent through the skin, skin of the tympanic area covered by round sub-conical warts; vocal sac externally not visible, vocal slits absent; eyes prominent 23.8% of head length; upper eyelid covered with small tubercles; those close to the external margin aligned in a more or less distinct row; nostril closer to snout than <!--PageBreak--><!--PageBreak-->to eyes; internarial distance smaller than eye diameter; presence of a line of small spiny granules from the outer edge of the mouth to upper arm, choanas small and circular.</p><p>Dorsal skin finely tuberculate with several large tubercles scattered sub-conical tubercles on upper arm; texture of ventral skin granular, covered by rounded granules. Dorsolateral surfaces, granular, with presence of large rounded tubercles. Forelimbs <!--PageBreak-->slender, upper arm length 29.6% of <abbrev xmlns:xlink="http://www.w3.org/1999/xlink" xlink:title="snout-vent length" xlink:type="simple">SVL</abbrev>; edges of lower arm and upper arm finely tuberculate with several large sub-conical and spiny granules; hand length 76.5% of upper arm length; fingers slender, tips not expanded; relative length of fingers I&lt;II&lt;IV&lt;III; supernumerary tubercles and accessory palmar tubercles present, palmar large and rounded, supernumerary tubercles low, small rounded; subarticular tubercles rounded and small, one tubercle on fingers I, II and IV and two on finger III; fingers I and II basally webbed; indistinct nuptial pad. Hind limbs slender; ventral skin from thigh to tarsus covered by spiny tubercles, foot length 66% of thigh length; relative length of toes I&lt;II&lt;V&lt;III&lt;IV: inner metatarsal tubercle oval, 2.5× larger than outer; outer metatarsal tubercles small, rounded; subarticular tubercles present, rounded, present one on fingers I, II, and two on fingers III, V and three on finger IV; and tip of toes not expanded.</p></tp:treatment-sec><tp:treatment-sec sec-type="Measurements of the holotype"><title>Measurements of the holotype</title><p>(in millimeters). <abbrev xmlns:xlink="http://www.w3.org/1999/xlink" xlink:title="snout-vent length" xlink:type="simple">SVL</abbrev> 15.1; <abbrev xmlns:xlink="http://www.w3.org/1999/xlink" xlink:title="head width" xlink:type="simple">HW</abbrev> 4.6; <abbrev xmlns:xlink="http://www.w3.org/1999/xlink" xlink:title="head length" xlink:type="simple">HL</abbrev> 5.3; <abbrev xmlns:xlink="http://www.w3.org/1999/xlink" xlink:title="snout length" xlink:type="simple">SL</abbrev> 2.1; <abbrev xmlns:xlink="http://www.w3.org/1999/xlink" xlink:title="eye diameter" xlink:type="simple">ED</abbrev> 1.2; <abbrev xmlns:xlink="http://www.w3.org/1999/xlink" xlink:title="internarinal distance" xlink:type="simple">IND</abbrev> 1.0; <abbrev xmlns:xlink="http://www.w3.org/1999/xlink" xlink:title="upper arm length" xlink:type="simple">UAL</abbrev> 4.4; <abbrev xmlns:xlink="http://www.w3.org/1999/xlink" xlink:title="hand length" xlink:type="simple">HAL</abbrev> 3.4; <abbrev xmlns:xlink="http://www.w3.org/1999/xlink" xlink:title="thigh length" xlink:type="simple">THL</abbrev> 8.1; <abbrev xmlns:xlink="http://www.w3.org/1999/xlink" xlink:title="tarsal length" xlink:type="simple">TAL</abbrev> 8.1; <abbrev xmlns:xlink="http://www.w3.org/1999/xlink" xlink:title="tibia length" xlink:type="simple">TL</abbrev> 4.5; <abbrev xmlns:xlink="http://www.w3.org/1999/xlink" xlink:title="foot length" xlink:type="simple">FL</abbrev> 5.3.</p></tp:treatment-sec><tp:treatment-sec sec-type="Coloration of the holotype"><title>Coloration of the holotype.</title><p>In life: dorsum of the holotype mostly light brown with dark brown in the dorsum; dorsolaterally creamish-brown with scattered black blotches; dorsal surfaces of hands and feet creamish-brown, and gray on arms and legs; belly creamish-gray with black dots, and the throat gray; fingers, toes and plantar surfaces reddish-black; groin with orange marks; iris with a bronze ring; cloaca with orange flap, black pupil and bronze iris. In alcohol: dorsum brownish-grey; venter cream with black and brown dots; orange surfaces turned cream, with a white longitudinal stripe on upper jaw extending from nostril to forearm.</p></tp:treatment-sec><tp:treatment-sec sec-type="Variation"><title>Variation.</title><p>The new species is phenotypically variable. In some individuals (e.g. <abbrev xmlns:xlink="http://www.w3.org/1999/xlink" content-type="institution" xlink:title="Museo de Historia Natural del Cusco, Universidad Nacional de San Antonio Abad del Cusco" xlink:type="simple">MHNC</abbrev> 8245 and <abbrev xmlns:xlink="http://www.w3.org/1999/xlink" content-type="institution" xlink:title="Museo de Historia Natural del Cusco, Universidad Nacional de San Antonio Abad del Cusco" xlink:type="simple">MHNC</abbrev> 11002, see Fig. <xref ref-type="fig" rid="F5">5</xref>) patterning on the dorsum varies, with these specimens presenting brown chevrons extending from the head to the vent. Some individuals showed a white line extending from the tip of the nose to the upper arm. Another specimen (<abbrev xmlns:xlink="http://www.w3.org/1999/xlink" content-type="institution" xlink:title="Museo de Historia Natural del Cusco, Universidad Nacional de San Antonio Abad del Cusco" xlink:type="simple">MHNC</abbrev> 9739, see Fig. <xref ref-type="fig" rid="F5">5</xref>) presented a yellow pale coloration in the axillary region (in ventral view). In some individuals, the coloration of the throat extended onto the chest (e.g. <abbrev xmlns:xlink="http://www.w3.org/1999/xlink" content-type="institution" xlink:title="Museo de Historia Natural del Cusco, Universidad Nacional de San Antonio Abad del Cusco" xlink:type="simple">MHNC</abbrev> 11002, <abbrev xmlns:xlink="http://www.w3.org/1999/xlink" content-type="institution" xlink:title="Museo de Historia Natural del Cusco, Universidad Nacional de San Antonio Abad del Cusco" xlink:type="simple">MHNC</abbrev> 9739 and <abbrev xmlns:xlink="http://www.w3.org/1999/xlink" content-type="institution" xlink:title="Museo de Historia Natural del Cusco, Universidad Nacional de San Antonio Abad del Cusco" xlink:type="simple">MHNC</abbrev> 8245, see Fig. <xref ref-type="fig" rid="F5">5</xref>). The pale yellow coloration of the belly surface may extend from thighs to the chest or just to the middle of the belly (e.g. <abbrev xmlns:xlink="http://www.w3.org/1999/xlink" content-type="institution" xlink:title="Museo de Historia Natural del Cusco, Universidad Nacional de San Antonio Abad del Cusco" xlink:type="simple">MHNC</abbrev> 8362, see Fig. <xref ref-type="fig" rid="F5">5</xref> and Fig. <xref ref-type="fig" rid="F7">7B</xref>). In some individuals, the thighs are abundantly covered by rounded tiny spots extending to the shank (Fig. <xref ref-type="fig" rid="F7">7B</xref>). In preserved specimens the dorsum becomes light brown and the belly coloration vary from white to yellow pale (e.g. <abbrev xmlns:xlink="http://www.w3.org/1999/xlink" content-type="institution" xlink:title="Museo de Historia Natural de la Universidad Nacional Mayor de San Marcos" xlink:type="simple">MHNSM</abbrev> 31255 and <abbrev xmlns:xlink="http://www.w3.org/1999/xlink" content-type="institution" xlink:title="Museo de Historia Natural de la Universidad Nacional Mayor de San Marcos" xlink:type="simple">MHNSM</abbrev> 17993, see Fig. <xref ref-type="fig" rid="F5">5</xref>). The color of the finger becomes pale red and in other individuals the red coloration of the fingers became brown or orange (Fig. <xref ref-type="fig" rid="F5">5</xref>).</p><fig id="F7" position="float" orientation="portrait"><label>Figure 7.</label><caption><p>Dorsal and ventral variation of <italic><tp:taxon-name><tp:taxon-name-part taxon-name-part-type="genus">Amazophrynella</tp:taxon-name-part> <tp:taxon-name-part taxon-name-part-type="species">javierbustamantei</tp:taxon-name-part></tp:taxon-name></italic> sp. n. (Unvoucher specimens): <bold>A–C</bold> Nueva Arequipa, Madre de Dios Department <bold>B</bold> Basin of Bajo Urubamba, Cusco Department.</p></caption><graphic xmlns:xlink="http://www.w3.org/1999/xlink" xlink:href="zookeys-563-043-g007.jpg" position="float" orientation="portrait" xlink:type="simple" id="oo_77886.jpg"/></fig></tp:treatment-sec><tp:treatment-sec sec-type="Bioacoustics"><title>Bioacoustics.</title><p>The following values are presented as: min-max (average ± SD, number of notes). The call is a trill type call issued during continuous and regular intervals (Fig. <xref ref-type="fig" rid="F8">8</xref>). Each note had a duration of between 0.03 to 0.08 seconds (0.05 ± 0.01 seconds, n = 20). The number of pulses varied between 8 to 18 pulses per note (10.4 ± 2.6 pulses/note, n = 20). The silence between notes varied from 0.4 to 1.6 seconds (0.8 ± 0.3 seconds, n = 20). The dominant frequency varied from 3962.1 to 3789.8 kHz (3927.6 ± 70.7 kHz, n = 20), and coincides with the fundamental frequency. Time to peak amplitude was around 0.014 to 0.04 seconds (0.02 ± 0.01 seconds, n = 20).</p><fig id="F8" position="float" orientation="portrait"><label>Figure 8.</label><caption><p>Advisement call of <italic><tp:taxon-name><tp:taxon-name-part taxon-name-part-type="genus">Amazophrynella</tp:taxon-name-part> <tp:taxon-name-part taxon-name-part-type="species">javierbustamantei</tp:taxon-name-part></tp:taxon-name></italic> sp. n. from the Tambopata National Reserve, Madre de Dios, Peru (207 meters a.s.l.) (Macauly Library of Natural Songs and Cornell Laboratory of Ornithology) by the authors Crocoft, Morales and Mc Diarmid (2007). <bold>A</bold> Oscilogram and spectrogram by one note <bold>B</bold> Oscilogram and spectrogram of notes from the advisement Call.</p></caption><graphic xmlns:xlink="http://www.w3.org/1999/xlink" xlink:href="zookeys-563-043-g008.jpg" position="float" orientation="portrait" xlink:type="simple" id="oo_77887.jpg"/></fig><!--PageBreak--></tp:treatment-sec><tp:treatment-sec sec-type="Distribution, ecology and conservation"><title>Distribution, ecology and conservation.</title><p>
              <italic><tp:taxon-name><tp:taxon-name-part taxon-name-part-type="genus">Amazophrynella</tp:taxon-name-part> <tp:taxon-name-part taxon-name-part-type="species">javierbustamantei</tp:taxon-name-part></tp:taxon-name></italic> sp. n. is known from the Department of Cusco, in the lower Urubamba river basin and Department of Madre de Dios (Inambari, Candamo and Nueva Arequipa) in Peru (Fig. <xref ref-type="fig" rid="F9">9</xref>). Its distribution can vary from 215 m a.s.l. to 708 m a.s.l. Additional specimens were recorded at Los Amigos Biological Station , Tapir Lodge, and Explorers Inn, in Tambopata National Reserve. Individuals were active during the day, jumping on leaf litter, at night they were sleeping on leaves around 30 cm above ground. This species breeds close to the edges of permanent oxbow lakes, males call during the day while perched above streams in tangles (<xref ref-type="bibr" rid="B9">Cocroft et al. 2001</xref>). Three of the localities, km 105, 107 and 117 of the highway Puerto Maldonado–Cusco, Department Madre de Dios, show evidence of serious environmental impacts due to illegal gold mining activities, with forest and soil removed, and environmental pollution via organic and inorganic chemicals and heavy metal (specially mercury) poisoning. In addition, the new species is distributed inside of territories where oil companies are operating. On the other hand, the species is present in two protected areas, the Tambopata Natural Reserve and Machiguenga Communal Reserve. The conservation status of this species remains unknow, but was listed in 2008 as Least Concern on the IUCN red list (2015), because it was confused with <italic><tp:taxon-name><tp:taxon-name-part taxon-name-part-type="genus">Amazophrynella</tp:taxon-name-part> <tp:taxon-name-part taxon-name-part-type="species">minuta</tp:taxon-name-part></tp:taxon-name></italic>, and because <italic><tp:taxon-name><tp:taxon-name-part taxon-name-part-type="genus">Amazophrynella</tp:taxon-name-part> <tp:taxon-name-part taxon-name-part-type="species">minuta</tp:taxon-name-part></tp:taxon-name></italic> s.l. had wide distribution at that time, apparent tolerance of a certain degree of habitat modification, presumed large population, and because it is unlikely to be declining, and thus did not qualify for listing in a more threatened category. With recent studies the genus, the species complex of <italic><tp:taxon-name><tp:taxon-name-part taxon-name-part-type="genus">Amazophrynella</tp:taxon-name-part> <tp:taxon-name-part taxon-name-part-type="species">minuta</tp:taxon-name-part></tp:taxon-name></italic>, was split in five species, three of them are now formally described for Peru (<italic><tp:taxon-name><tp:taxon-name-part taxon-name-part-type="genus">Amazophrynella</tp:taxon-name-part> <tp:taxon-name-part taxon-name-part-type="species">matses</tp:taxon-name-part></tp:taxon-name></italic>, <italic><tp:taxon-name><tp:taxon-name-part taxon-name-part-type="genus">Amazophrynella</tp:taxon-name-part> <tp:taxon-name-part taxon-name-part-type="species">amazonicola</tp:taxon-name-part></tp:taxon-name></italic> and <italic><tp:taxon-name><tp:taxon-name-part taxon-name-part-type="genus">Amazophrynella</tp:taxon-name-part> <tp:taxon-name-part taxon-name-part-type="species">javierbustamantei</tp:taxon-name-part></tp:taxon-name></italic> sp. n.). The recognition of these new species will require the <!--PageBreak--><!--PageBreak-->reevaluation of the conservation status of these species. It should also act as an impetus for additional field and laboratory studies of Peruvian amphibians, in order to understand the real conservation status of this fauna.</p><fig id="F9" position="float" orientation="portrait"><label>Figure 9.</label><caption><p>Distribution map of <italic><tp:taxon-name><tp:taxon-name-part taxon-name-part-type="genus">Amazophrynella</tp:taxon-name-part> <tp:taxon-name-part taxon-name-part-type="species">javierbustamantei</tp:taxon-name-part></tp:taxon-name></italic> sp. n. in Peru. Holotype locality in square orange, <bold>5</bold> Guacamayo Creek, Department Madre de Dios. Paratypes localities in white circles <bold>1</bold> Tsoroja, Department Junin <bold>2</bold> Mapi, Department Cusco <bold>3</bold> Camana, Department Cusco <bold>4</bold> Inambari, Department Madre de Dios <bold>6</bold> Los Amigos Biological Station, Department Madre de Dios <bold>7</bold> Explorer’s Inn, Department Madre de Dios.</p></caption><graphic xmlns:xlink="http://www.w3.org/1999/xlink" xlink:href="zookeys-563-043-g009.jpg" position="float" orientation="portrait" xlink:type="simple" id="oo_77888.jpg"/></fig></tp:treatment-sec><tp:treatment-sec sec-type="Etymology"><title>Etymology.</title><p>The species is named after Dr. Javier Bustamante, a Peruvian residing in United States, to whom we dedicate this species in recognition of his friendship and support of herpetological taxonomy and systematics research and amphibian conservation in Peru.</p></tp:treatment-sec><tp:treatment-sec><!--Section generated to contain objects referenced in tp:taxon-treatment.--><fig id="F1" position="float" orientation="portrait"><label>Figure 1.</label><caption><p>Maximum Likelihood tree of the <italic><tp:taxon-name><tp:taxon-name-part taxon-name-part-type="genus">Amazophrynella</tp:taxon-name-part></tp:taxon-name></italic> species based on the GTR+I+G model, analyzing 480 bp of 16S rDNA. Numbers below branches represent bootstrap support for 10 000 pseudoreplications.</p></caption><graphic xmlns:xlink="http://www.w3.org/1999/xlink" xlink:href="zookeys-563-043-g001.jpg" position="float" orientation="portrait" xlink:type="simple" id="oo_77879.jpg"/></fig><fig id="F3" position="float" orientation="portrait"><label>Figure 3.</label><caption><p>Measurement comparison of the Hand Length (<abbrev xmlns:xlink="http://www.w3.org/1999/xlink" xlink:title="hand length" xlink:type="simple">HAL</abbrev>) between species of <italic><tp:taxon-name><tp:taxon-name-part taxon-name-part-type="genus">Amazophrynella</tp:taxon-name-part> <tp:taxon-name-part taxon-name-part-type="species">minuta</tp:taxon-name-part></tp:taxon-name></italic> complex.</p></caption><graphic xmlns:xlink="http://www.w3.org/1999/xlink" xlink:href="zookeys-563-043-g003.jpg" position="float" orientation="portrait" xlink:type="simple" id="oo_77881.jpg"/></fig><table-wrap id="T1" position="float" orientation="portrait"><label>Table 1.</label><caption><p>Measurements (mm) of adult male specimens (including the holotype) in the type series <italic><tp:taxon-name><tp:taxon-name-part taxon-name-part-type="genus">Amazophrynella</tp:taxon-name-part></tp:taxon-name></italic> spp. Mean ± standard deviation, with ranges in parentheses. Abbreviations are defined in material and methods.</p></caption><table id="TID0E1AAI" rules="all"><tbody><tr><th rowspan="1" colspan="1">Variable</th><th rowspan="1" colspan="1">
              <italic><tp:taxon-name><tp:taxon-name-part taxon-name-part-type="genus">Amazophrynella</tp:taxon-name-part> <tp:taxon-name-part taxon-name-part-type="species">minuta</tp:taxon-name-part></tp:taxon-name></italic> sensu stricto<break/> (n = 15)</th><th rowspan="1" colspan="1">
              <italic><tp:taxon-name><tp:taxon-name-part taxon-name-part-type="genus">Amazophrynella</tp:taxon-name-part> <tp:taxon-name-part taxon-name-part-type="species">manaos</tp:taxon-name-part></tp:taxon-name></italic>
              <break/> (n = 29)</th><th rowspan="1" colspan="1">
              <italic><tp:taxon-name><tp:taxon-name-part taxon-name-part-type="genus">Amazophrynella</tp:taxon-name-part> <tp:taxon-name-part taxon-name-part-type="species">bokermanni</tp:taxon-name-part></tp:taxon-name></italic>
              <break/> (n = 5)</th><th rowspan="1" colspan="1">
              <italic><tp:taxon-name><tp:taxon-name-part taxon-name-part-type="genus">Amazophrynella</tp:taxon-name-part> <tp:taxon-name-part taxon-name-part-type="species">vote</tp:taxon-name-part></tp:taxon-name></italic>
              <break/> (n = 14)</th><th rowspan="1" colspan="1">
              <italic><tp:taxon-name><tp:taxon-name-part taxon-name-part-type="genus">Amazophrynella</tp:taxon-name-part> <tp:taxon-name-part taxon-name-part-type="species">amazonicola</tp:taxon-name-part></tp:taxon-name></italic>
              <break/> (n = 15)</th><th rowspan="1" colspan="1">
              <italic><tp:taxon-name><tp:taxon-name-part taxon-name-part-type="genus">Amazophrynella</tp:taxon-name-part> <tp:taxon-name-part taxon-name-part-type="species">matses</tp:taxon-name-part></tp:taxon-name></italic>
              <break/> (n = 13)</th><th rowspan="1" colspan="1">
              <italic><tp:taxon-name><tp:taxon-name-part taxon-name-part-type="genus">Amazophrynella</tp:taxon-name-part> <tp:taxon-name-part taxon-name-part-type="species">javierbustamantei</tp:taxon-name-part></tp:taxon-name></italic> sp. n.<break/> (n = 26)</th></tr><tr><td rowspan="1" colspan="1">
              <bold><abbrev xmlns:xlink="http://www.w3.org/1999/xlink" xlink:title="snout-vent length" xlink:type="simple">SVL</abbrev></bold>
            </td><td rowspan="1" colspan="1">13.5 ± 0.6 <break/> (12.5–14.2)</td><td rowspan="1" colspan="1">14.2 ± 0.7 <break/> (12.3–15.0)</td><td rowspan="1" colspan="1">16.8 ± 1.4 <break/> (14.6–18.2)</td><td rowspan="1" colspan="1">13.1 ± 0.7 <break/> (12.0–14.1)</td><td rowspan="1" colspan="1">14.5 ± 0.7 (13.3–15.4)</td><td rowspan="1" colspan="1">12.1±0.6 (11.5–13.5)</td><td rowspan="1" colspan="1">14.9 ± 0.9 (12.7–16.4)</td></tr><tr><td rowspan="1" colspan="1">
              <bold><abbrev xmlns:xlink="http://www.w3.org/1999/xlink" xlink:title="head width" xlink:type="simple">HW</abbrev></bold>
            </td><td rowspan="1" colspan="1">4.2 ± 0.2 (4.0–4.3)</td><td rowspan="1" colspan="1">4.2 ± 0.3 (3.7–4.7)</td><td rowspan="1" colspan="1">3.2 ± 0.3 (2.5–3.3)</td><td rowspan="1" colspan="1">4.0 ± 0.7 (3.3–4.4)</td><td rowspan="1" colspan="1">4.4 ± 0.3 (4.2–4.6)</td><td rowspan="1" colspan="1">3.6 ±0.2 (3.1–3.8)</td><td rowspan="1" colspan="1">4.2 ± 0.2 (3.5–4.7)</td></tr><tr><td rowspan="1" colspan="1">
              <bold><abbrev xmlns:xlink="http://www.w3.org/1999/xlink" xlink:title="head length" xlink:type="simple">HL</abbrev></bold>
            </td><td rowspan="1" colspan="1">4.9 ± 0.2 (4.8–5.3)</td><td rowspan="1" colspan="1">5.3 ± 0.3 (4.7–5.6)</td><td rowspan="1" colspan="1">3.4 ± 0.4 (2.8–3.8)</td><td rowspan="1" colspan="1">4.6 ± 0.3 (4.0–5.2)</td><td rowspan="1" colspan="1">5.2 ± 0.3 (5.0–6.2)</td><td rowspan="1" colspan="1">4.3 ± 0.3 (3.9–4.8)</td><td rowspan="1" colspan="1">5.1 ±0.3 (4.4–5.6)</td></tr><tr><td rowspan="1" colspan="1">
              <bold><abbrev xmlns:xlink="http://www.w3.org/1999/xlink" xlink:title="snout length" xlink:type="simple">SL</abbrev></bold>
            </td><td rowspan="1" colspan="1">2.3 ± 0.1 (2.2–2.5)</td><td rowspan="1" colspan="1">2.7 ± 0.2 (2.3–2.7)</td><td rowspan="1" colspan="1">3.0 ± 0.4 (2.2–3.1)</td><td rowspan="1" colspan="1">2.1 ± 0.2 (1.9–2.6)</td><td rowspan="1" colspan="1">2.4 ± 0.2 (2.2–2.5)</td><td rowspan="1" colspan="1">2.0 ± 0.3 (1.6–2.3)</td><td rowspan="1" colspan="1">2.2 ± 0.2 (1.7–2.6)</td></tr><tr><td rowspan="1" colspan="1">
              <bold><abbrev xmlns:xlink="http://www.w3.org/1999/xlink" xlink:title="eye diameter" xlink:type="simple">ED</abbrev></bold>
            </td><td rowspan="1" colspan="1">1.4 ± 0.1 (1.3–1.5)</td><td rowspan="1" colspan="1">1.3 ± 0.1 (1.2–1.6)</td><td rowspan="1" colspan="1">1.8 ± 0.2 (1.5–2.0)</td><td rowspan="1" colspan="1">1.3 ± 0.1 (1.2–1.5)</td><td rowspan="1" colspan="1">1.2 ± 0.1 (0.9–1.2)</td><td rowspan="1" colspan="1">1.1 ± 0.1 (0.9–1.2)</td><td rowspan="1" colspan="1">1.3 ± 0.1 (1.0–1.6)</td></tr><tr><td rowspan="1" colspan="1">
              <bold><abbrev xmlns:xlink="http://www.w3.org/1999/xlink" xlink:title="internarinal distance" xlink:type="simple">IND</abbrev></bold>
            </td><td rowspan="1" colspan="1">1.2 ± 0.1 (1–1.3)</td><td rowspan="1" colspan="1">1.1 ± 0.1 (1.0–1.4)</td><td rowspan="1" colspan="1">1.4 ± 0.2 (1.0–1.5)</td><td rowspan="1" colspan="1">1.1 ± 0.1 (1.0 –1.3)</td><td rowspan="1" colspan="1">1.2 ± 0.1 (1.0–1.3)</td><td rowspan="1" colspan="1">1.0 ± 0.1 (0.8–1.2)</td><td rowspan="1" colspan="1">0.9 ± 0.1 (0.8–1.2)</td></tr><tr><td rowspan="1" colspan="1">
              <bold><abbrev xmlns:xlink="http://www.w3.org/1999/xlink" xlink:title="upper arm length" xlink:type="simple">UAL</abbrev></bold>
            </td><td rowspan="1" colspan="1">3.8 ± 0.2 (3.2–4.1)</td><td rowspan="1" colspan="1">3.6 ± 0.4 (2.9–4.1)</td><td rowspan="1" colspan="1">5.5 ± 0.6 (5.0–5.6)</td><td rowspan="1" colspan="1">3.9 ± 0.5 (2.8–3.9)</td><td rowspan="1" colspan="1">4.5 ± 0.3 (4.2–5.3)</td><td rowspan="1" colspan="1">3.5 ± 0.4 (2.9–4.2)</td><td rowspan="1" colspan="1">4.5 ± 0.4 (3.8–5.7)</td></tr><tr><td rowspan="1" colspan="1">
              <bold><abbrev xmlns:xlink="http://www.w3.org/1999/xlink" xlink:title="hand length" xlink:type="simple">HAL</abbrev></bold>
            </td><td rowspan="1" colspan="1">2.8 ± 0.2 (2.6–3.0)</td><td rowspan="1" colspan="1">2.8 ± 0.6 (1.9–2.9)</td><td rowspan="1" colspan="1">3.4 ± 0.6 (2.8–4.2)</td><td rowspan="1" colspan="1">2.7 ± 0.3 (2.3–3.2)</td><td rowspan="1" colspan="1">3.2 ± 0.2 (2.8–3.3)</td><td rowspan="1" colspan="1">2.7 ± 0.2 (2.3–3.1)</td><td rowspan="1" colspan="1">3.6 ± 0.4 (2.5–4.5)</td></tr><tr><td rowspan="1" colspan="1">
              <bold><abbrev xmlns:xlink="http://www.w3.org/1999/xlink" xlink:title="thigh length" xlink:type="simple">THL</abbrev></bold>
            </td><td rowspan="1" colspan="1">6.8 ± 0.2 (6.4–7.2)</td><td rowspan="1" colspan="1">6.7 ± 0.3 (2.3–3.1)</td><td rowspan="1" colspan="1">8.7 ±1.4 (7.2–8.9)</td><td rowspan="1" colspan="1">6.5 ± 0.7 (5.4–7.2)</td><td rowspan="1" colspan="1">7.7 ± 0.6 (6.3–8.0)</td><td rowspan="1" colspan="1">6.2 ± 0.4 (5.1–6.3)</td><td rowspan="1" colspan="1">7.6 ± 0.7 (6.2–9.2)</td></tr><tr><td rowspan="1" colspan="1">
              <bold><abbrev xmlns:xlink="http://www.w3.org/1999/xlink" xlink:title="tarsal length" xlink:type="simple">TAL</abbrev></bold>
            </td><td rowspan="1" colspan="1">6.7 ± 0.3 (6.3–7.1)</td><td rowspan="1" colspan="1">6.9 ±0.6 (4.2–7.3)</td><td rowspan="1" colspan="1">8.3 ± 1.0 (6.7–9.2)</td><td rowspan="1" colspan="1">5.7 ± 0.7 (4.8–7.0)</td><td rowspan="1" colspan="1">7.2 ± 0.6 (6.1–7.9)</td><td rowspan="1" colspan="1">5.8 ± 0.3 (5.1–6.3)</td><td rowspan="1" colspan="1">7.6 ± 0.7 (6.2–8.8)</td></tr><tr><td rowspan="1" colspan="1">
              <bold><abbrev xmlns:xlink="http://www.w3.org/1999/xlink" xlink:title="tibia length" xlink:type="simple">TL</abbrev></bold>
            </td><td rowspan="1" colspan="1">4.1 ± 0.2 (3.8–4.6)</td><td rowspan="1" colspan="1">4.6 ± 0.4 (4.3–6.3)</td><td rowspan="1" colspan="1">5.4 ± 1.4 (2.9–6.2)</td><td rowspan="1" colspan="1">3.8 ± 1.0 (4.2–7.0)</td><td rowspan="1" colspan="1">4.2 ± 0.6 (6.3–8.0)</td><td rowspan="1" colspan="1">3.8 ± 0.2 (3.6–4.3)</td><td rowspan="1" colspan="1">4.7 ± 0.8 (3.9–8.7)</td></tr><tr><td rowspan="1" colspan="1">
              <bold><abbrev xmlns:xlink="http://www.w3.org/1999/xlink" xlink:title="foot length" xlink:type="simple">FL</abbrev></bold>
            </td><td rowspan="1" colspan="1">4.8 ± 0.4 (4.2–5.2)</td><td rowspan="1" colspan="1">5.2 ± 0.5 (4.7–6.1)</td><td rowspan="1" colspan="1">6.3 ± 1.3 (3.9–7.6)</td><td rowspan="1" colspan="1">4.4 ± 0.6 (3.2–5.4)</td><td rowspan="1" colspan="1">5.1 ± 0.4 (4.7–6.0)</td><td rowspan="1" colspan="1">4.3 ± 0.4 (5.5–3.0)</td><td rowspan="1" colspan="1">5.7 ± 0.6 (4.5–7.2)</td></tr></tbody></table></table-wrap></tp:treatment-sec><ref-list><ref id="B24"><mixed-citation xmlns:xlink="http://www.w3.org/1999/xlink" xlink:type="simple">
          <person-group><name name-style="western"><surname>Fouquet</surname><given-names>A</given-names></name><name name-style="western"><surname>Recoder</surname><given-names>R</given-names></name><name name-style="western"><surname>Teixeira</surname><given-names>M</given-names></name><name name-style="western"><surname>Cassimiro</surname><given-names>J</given-names></name><name name-style="western"><surname>Amaro</surname><given-names>RC</given-names></name><name name-style="western"><surname>Camacho</surname><given-names>A</given-names></name><name name-style="western"><surname>Damasceno</surname><given-names>R</given-names></name><name name-style="western"><surname>Carnaval</surname><given-names>AC</given-names></name><name name-style="western"><surname>Moritz</surname><given-names>C</given-names></name><name name-style="western"><surname>Rodrigues</surname><given-names>MT</given-names></name></person-group> (<year>2012a</year>) <article-title>Molecular phylogeny and morphometric analyses reveal deep divergence between Amazonia and Atlantic Forest species of <italic><tp:taxon-name><tp:taxon-name-part taxon-name-part-type="genus">Dendrophryniscus</tp:taxon-name-part></tp:taxon-name></italic>.</article-title> <source>Molecular Phylogenetics and Evolution</source> <volume>62</volume>: <fpage>823</fpage>–<lpage>838</lpage>. doi: <ext-link xlink:type="simple" ext-link-type="doi" xlink:href="10.1016/j.ympev.2011.11.023">10.1016/j.ympev.2011.11.023</ext-link></mixed-citation></ref><ref id="B35"><mixed-citation xmlns:xlink="http://www.w3.org/1999/xlink" xlink:type="simple">
          <person-group><name name-style="western"><surname>Izecksohn</surname><given-names>E</given-names></name></person-group> (<year>1993</year>) <article-title>Nova espécie de <italic><tp:taxon-name><tp:taxon-name-part taxon-name-part-type="genus">Dendrophryniscus</tp:taxon-name-part></tp:taxon-name></italic> da região amazônica (<tp:taxon-name><tp:taxon-name-part taxon-name-part-type="class">Amphibia</tp:taxon-name-part></tp:taxon-name>, <tp:taxon-name><tp:taxon-name-part taxon-name-part-type="order">Anura</tp:taxon-name-part></tp:taxon-name>, <tp:taxon-name><tp:taxon-name-part taxon-name-part-type="family">Bufonidae</tp:taxon-name-part></tp:taxon-name>).</article-title> <source>Revista Brasileira de Zoologia</source> <volume>10</volume>: <fpage>407</fpage>–<lpage>412</lpage>. doi: <ext-link xlink:type="simple" ext-link-type="doi" xlink:href="10.1590/s0101-81751993000300006">10.1590/s0101-81751993000300006</ext-link></mixed-citation></ref><ref id="B9"><mixed-citation xmlns:xlink="http://www.w3.org/1999/xlink" xlink:type="simple">
          <person-group><name name-style="western"><surname>Crocoft</surname><given-names>R</given-names></name><name name-style="western"><surname>Morales</surname><given-names>V</given-names></name><name name-style="western"><surname>Mc Diarmid</surname><given-names>R</given-names></name></person-group> (<year>2001</year>) <source>Frogs of the Tambopata, Peru</source>. <publisher-name>Macauly Library of Natural Songs and Cornell Laboratory of Ornithology</publisher-name>.</mixed-citation></ref></ref-list></tp:taxon-treatment>
